# Supplementary material for: One bout of open skill exercise improves cross-modal perception and immediate memory in healthy older adults who habitually exercise
Source: PLoS One. 2017 Jun 1;12(6):e0178739. doi: 10.1371/journal.pone.0178739 (PMC5453579; doi:10.1371/journal.pone.0178739)
Supplement: S1 Dataset — (XLSX) [file pone.0178739.s005.xlsx]

## Sheet: S1_Dataset
ID	Group	Age	IPAQ	Qmci	Education	Sex	DigitSpanLengthBefore	DigitSpanLengthAfter	DigitSpanProductBefore	DigitSpanProductAfter	PhysicalHealth	MentalHealth	eyesight	hearing	IPAQcategory	self-report memory	cardiaccondition	othercondition	depressed mood	LPAQ_PY	LPAQ_Total	OneflashOnebeep_Before	1f2bSOA70_Before	1f2bSOA150_Before	1f2bSOA230_Before	1flash1beep_After	1f2bSOA70_After	1f2bSOA150_After	1f2bSOA230_After	2f2b70_Before	2f2b150_Before	2f2b230_Before	2f2b70_After	2f2b150_After	2f2b230_After	dprime70Before	dprime150before	dprime230before	dprime70after	dprime150after	dprime230after	AverageIllusion_Before	AverageIllusion_After	Averagedprime_Before	Averagedprime_After	TwoFlash70_Before	TwoFlash150_Before	TwoFlash230_Before	TwoFlash70After
1	open skilled exercise	68	11278	76	third level	female	7	7	77	84	excellent	very good	excellent	very good	sufficient	good	no	none	rarely	59.81	58.3	1	0.8	1	1	1	1	1	1	1	0.8	1	1	1	1	3.16797	3.16797	4.6527	4.6527	4.6527	4.6527	0.933333	1	3.66333	4.65	1	0.8	1	1
2	open skilled exercise	72	2598	76	secondary	female	8	8	96	104	excellent	excellent	excellent	very good	low	very good	no	none	rarely	19.84	39.23	0.8	0.8	0.8	0.8	0.9	0.6	0.8	0.8	1	0.8	0.2	1	0.8	1	3.16797	1.68324	0	2.57969	1.68324	3.16797	0.8	0.733333	1.61667	2.47667	0.2	0.4	0.8	0.8
3	open skilled exercise	73	7038	70	primary	female	6	8	48	88	good	excellent	excellent	very good	sufficient	very good	no	none	rarely	32.85	27.09	1	0.4	0.6	1	1	1	1	1	1	0.8	0.8	1	1	1	2.073	1.09497	3.16797	4.6527	4.6527	4.6527	0.666667	1	2.11	4.65	0.6	0.6	0.8	1
4	open skilled exercise	68	3078	73	secondary	female	7	8	84	104	excellent	excellent	excellent	very good	sufficient	excellent	no	psychiatric	rarely	27.76	30.36	1	0.8	1	0.75	1	0.8	0.8	1	1	1	1	1	1	1	3.16797	4.6527	3.00084	3.16797	3.16797	4.6527	0.85	0.866667	3.60667	3.66333	1	1	1	1
5	closed skill exercise	74	5040	69	secondary	female	7	7	63	70	excellent	very good	excellent	excellent	sufficient	good	no	none	rarely	32.95	36.95	1	0.4	0.6	1	1	0.2	1	1	1	1	1	1	1	1	2.073	2.57969	4.6527	1.48473	4.6527	4.6527	0.666667	0.733333	3.1	3.59333	1	1	1	1
6	closed skill exercise	67	960	75	third level	male	7	7	63	70	excellent	excellent	excellent	good	low	very good	no	none	rarely	19.4	24.22	1	0.8	1	1	1	1	1	1	1	1	1	1	1	1	3.16797	4.6527	4.6527	4.6527	4.6527	4.6527	0.933333	1	4.15667	4.65	1	1	1	1
7	closed skill exercise	74	3672	72	secondary	male	6	7	54	70	excellent	excellent	very good	good	sufficient	good	no	none	rarely	19.49	24.22	1	0.6	1	1	1	1	1	1	1	1	1	1	1	1	2.57969	4.6527	4.6527	4.6527	4.6527	4.6527	0.866667	1	3.96	4.65	1	1	1	1
8	closed skill exercise	63	6552	78	third level	male	8	8	104	112	very good	very good	very good	good	sufficient	good	no	none	rarely	19.85	33.52	1	1	1	0.8	1	1	1	1	0.8	1	1	1	1	1	3.16797	4.6527	3.16797	4.6527	4.6527	4.6527	0.933333	1	3.66333	4.65	1	1	1	1
9	open skilled exercise	62	2316	76	third level	female	7	8	77	104	excellent	excellent	excellent	excellent	low	very good	no	none	rarely	31.38	36.39	1	0.4	0.6	0.8	1	0.8	1	0.8	0.8	1	0.8	1	1	1	0.588274	2.57969	1.68324	3.16797	4.6527	3.16797	0.6	0.866667	1.61667	3.66333	1	0.8	0.8	1
10	open skilled exercise	72	3078	75	secondary	female	8	8	96	104	excellent	excellent	very good	very good	sufficient	very good	no	none	rarely	22.71	24.54	0.8	0.6	0.6	0.6	1	0.6	0.8	1	1	1	1	1	1	1	2.57969	2.57969	2.57969	2.57969	3.16797	4.6527	0.6	0.8	2.58	3.46667	1	1	1	1
11	open skilled exercise	65	4932	78	postgraduate	female	6	7	54	77	very good	excellent	very good	very good	sufficient	very good	no	none	rarely	13.84	21.83	1	0.75	1	1	1	1	1	1	1	1	1	1	1	1	3.00084	4.6527	4.6527	4.6527	4.6527	4.6527	0.916667	1	4.1	4.65	1	0.8	0.8	0.8
12	open skilled exercise	79	2346	65	secondary	female	6	7	54	63	good	good	very good	good	low	very good	no	none	rarely	8.32	21.74	1	1	1	1	1	0.4	0.8	0.8	0.8	1	1	1	1	1	3.16797	4.6527	4.6527	2.073	3.16797	3.16797	1	0.666667	4.15667	2.80333	1	1	1	1
16	open skilled exercise	71	3276	72	third level	female	6	7	60	70	very good	good	good	good	sufficient	good	no	none	rarely	23.33	17.13	1	0.8	1	0.6	1	1	1	0.8	0.8	1	0.8	0.8	1	1	1.68324	4.6527	1.09497	3.16797	4.6527	3.16797	0.8	0.933333	2.47333	3.66333	0.8	1	0.8	1
17	open skilled exercise	64	3516	78	third level	female	6	7	48	77	excellent	very good	very good	very good	sufficient	very good	no	none	rarely	21.24	21.84	1	0.4	1	1	1	0.6	1	1	1	0.8	1	0.8	1	1	2.073	3.16797	4.6527	1.09497	4.6527	4.6527	0.8	0.866667	3.29667	3.46333	1	1	1	1
18	open skilled exercise	62	6114	75	third level	female	7	7	77	84	very good	very good	excellent	very good	sufficient	good	no	none	rarely	23.03	53.92	1	0.6	0.8	1	1	0.6	1	0.8	1	1	1	1	1	1	2.57969	3.16797	4.6527	2.57969	4.6527	3.16797	0.8	0.8	3.46667	3.46667	1	1	1	1
21	open skilled exercise	69	2040	76	secondary	female	6	7	54	70	excellent	very good	very good	good	low	very good	no	none	rarely	25.8	29.81	1	0.4	0.8	0.8	1	0.8	1	1	1	1	1	0.6	1	1	2.073	3.16797	3.16797	1.09497	4.6527	4.6527	0.666667	0.933333	2.80333	3.46333	0.8	0.6	1	0.8
22	open skilled exercise	66	3276	79	secondary	female	8	7	104	84	excellent	very good	very good	good	sufficient	very good	no	none	rarely	27.74	35.99	1	1	1	0.8	1	0.8	1	1	1	1	1	0.8	1	1	4.6527	4.6527	3.16797	1.68324	4.6527	4.6527	0.933333	0.933333	4.15667	3.66	1	1	0.8	1
25	closed skill exercise	74	1416	71	postgraduate	male	7	7	70	77	very good	excellent	very good	excellent	low	very good	no	none	rarely	20.54	26.77	1	1	1	1	1	0.8	1	1	1	1	1	1	1	1	4.65	4.65	4.65	3.16797	4.6527	4.6527	1	0.933333	4.65	4.15667	1	1	1	1
31	closed skill exercise	64	4560	75	primary	male	7	7	77	84	good	good	good	good	sufficient	fair	no	none	rarely	9.34	19.94	1	1	1	1	1	0.6	1	1	1	0.8	1	0.8	0.8	1	4.65	3.17	4.65	1.09497	3.16797	4.6527	1	0.866667	4.15667	2.97	0.8	1	1	1
38	closed skill exercise	68	1872	78	postgraduate	female	7	7	70	77	excellent	excellent	very good	very good	low	very good	no	none	rarely	17.01	25.01	1	0.4	1	0.8	1	0.2	0.4	0.4	1	1	0.8	0.4	1	1	2.07	4.65	1.68	-1.09	2.073	2.073	0.733333	0.333333	2.8	1.01667	1	1	1	0.8
42	closed skill exercise	73	678	68	secondary	female	6	6	54	60	good	very good	very good	very good	low	good	no	none	rarely	12.86	18.96	1	0.2	0.4	0.4	1	0.6	0.8	0.8	1	1	1	1	1	1	1.48473	2.073	2.073	2.58	3.17	3.17	0.333333	0.733333	1.87333	2.97333	1	1	0.8	1
44	control	78	4478	73	third level	female	7	7	77	84	excellent	excellent	excellent	excellent	sufficient	excellent	no	none	rarely	38.46	72.93	1	0.4	0.2	0.6	1	0.4	0.4	0.6	1	1	1	1	1	1	2.073	1.48473	2.57969	2.07	1.48	2.58	0.4	0.466667	2.04333	2.04333	1	1	1	1
50	control	70	933	71	secondary	female	7	7	70	63	excellent	very good	very good	very good	low	excellent	no	none	rarely	14.86	15.01	1	0.6	1	0.8	1	0.6	1	0.8	1	1	1	1	1	1	2.57969	4.6527	3.16797	2.57969	4.6527	3.16797	0.8	0.8	3.46667	3.46667	1	0.4	1	1
51	control	78	537	69	secondary	female	6	6	54	48	very good	very good	very good	very good	inactivity	very good	no	none	rarely	14.35	10.77	1	0.6	0.4	0.5	1	0.2	0.4	0.4	1	1	1	1	1	0.8	2.57969	2.073	2.32635	1.48473	2.073	0.588274	0.5	0.333333	2.32667	1.38	1	0.8	0.8	0.8
52	control	75	462	69	secondary	female	6	5	48	40	very good	very good	very good	good	inactivity	good	no	none	rarely	16.39	12.34	1	0.6	1	0.8	1	0.6	0.8	0.8	1	1	1	1	1	1	2.57969	4.6527	3.16797	2.57969	3.16797	3.16797	0.8	0.733333	3.46667	2.97333	1	1	0.8	1
53	control	78	693	73	third level	male	7	7	77	77	very good	very good	excellent	excellent	low	very good	no	none	rarely	14.09	19.1	1	0.4	0.2	0.6	1	0.4	0.6	0.4	1	1	1	1	1	1	2.073	1.48473	2.57969	2.073	2.57969	2.073	0.4	0.466667	2.04333	2.24	1	1	1	1
54	control	76	615	70	secondary	female	7	7	63	77	excellent	excellent	excellent	very good	low	excellent	no	none	rarely	16.52	22.81	1	0.4	0.4	0.6	1	0.4	0	0.2	1	1	1	1	1	1	2.073	2.073	2.57969	2.073	0	1.48473	0.466667	0.2	2.24	1.18333	1	1	1	1
60	control	60	3945	82	third level	male	8	8	112	112	excellent	excellent	excellent	very good	sufficient	excellent	no	none	rarely	9.77	17.83	1	1	1	1	1	1	1	1	1	1	1	1	1	1	4.6527	4.6527	4.6527	4.6527	4.6527	4.6527	1	1	4.65	4.65	1	1	1	1
61	control	60	198	78	third level	female	8	8	104	104	excellent	excellent	excellent	excellent	inactivity	excellent	no	none	rarely	10.83	19.1	1	0.8	1	0.8	1	0.8	1	0.8	1	0.8	1	1	0.8	1	3.16797	3.16797	3.16797	3.16797	3.16797	3.16797	0.866667	0.866667	3.17	3.17	1	1	1	1
64	control	60	3732	82	third level	female	8	8	88	88	excellent	excellent	very good	excellent	sufficient	good	no	none	rarely	22.55	28.93	1	0.6	0.8	1	1	0.6	1	1	1	1	1	1	1	1	2.57969	3.16797	4.6527	4.6527	4.6527	4.6527	0.8	0.866667	3.46667	4.65	1	1	1	1
65	control	63	1564	70	third level	female	7	7	77	77	excellent	excellent	excellent	excellent	low	excellent	no	none	rarely	20.67	30.68	1	0.6	0.8	0.4	1	0	0.6	0.4	1	1	1	1	1	1	2.57969	3.16797	2.073	0	3.16797	2.073	0.6	0.333333	2.60667	1.74667	1	1	1	1
66	control	65	424	66	third level	female	6	6	48	54	excellent	excellent	excellent	excellent	inactivity	very good	no	none	rarely	18.47	25.02	1	0.4	0.8	0.4	1	0.4	0.8	0.8	1	1	1	1	1	1	2.073	3.16797	2.073	2.073	3.16797	3.16797	0.533333	0.666667	2.43667	2.80333	1	1	1	1
67	control	71	396	53	secondary	male	6	6	48	48	good	excellent	good	very good	inactivity	good	yes	none	rarely	13.93	24.08	1	0.4	0.6	0.8	1	0.2	0.8	0.6	0.8	1	1	0.8	1	1	2.073	2.57969	3.16797	0	3.16797	2.57969	0.6	0.533333	2.60667	1.91667	1	1	1	1
68	control	69	1268	62	secondary	female	6	6	60	60	very good	excellent	very good	excellent	low	good	no	none	rarely	14.98	20.39	1	0.4	0.2	0.2	1	0.4	0.4	0.2	1	1	0.8	1	1	0.8	2.073	1.48473	1.48473	2.073	2.073	0	0.266667	0.333333	1.67667	1.38	1	1	1	1
69	control	67	1617	62	third level	male	6	7	60	70	excellent	excellent	very good	excellent	low	excellent	no	none	rarely	15.44	20.41	1	0.4	0.4	0.4	1	0.2	0.6	0.8	1	1	1	1	1	1	2.073	2.073	2.073	1.48473	2.57969	3.16797	0.4	0.533333	2.07	2.41	1	1	1	1
70	control	63	456	71	third level	male	6	6	48	48	excellent	excellent	excellent	very good	sufficient	excellent	no	none	rarely	15.2	32.09	1	0.4	0.6	0.8	1	0.2	0.6	0.8	1	1	1	1	1	1	2.073	2.57969	3.16797	2.57969	3.16797	3.16797	0.6	0.533333	2.60667	2.97333	1	1	1	1
101	closed skill exercise	64	3786	72	third level	male	8	8	112	104	good	excellent	good	fair	inactivity	excellent	no	none	rarely	28.89		1	0.8	0.2	0.6	1	0	0	0	0.4	0	0.8	0.6	0.4	0.4	0.588274	-3.16797	1.09497	-2.073	-2.57969	-2.57969	0.533333	0	-0.496667	-2.41	0.8	0.2	0.6	1
102	closed skill exercise	80	3516	54	secondary	male	6	8	54	104	excellent	very good	very good	very good	sufficient	very good	no	none	rarely	30.52		1	0.6	0	0	1	0.6	0	0.2	0.6	0.6	1	0.8	1	1	0.506694	-2.073	0	1.09497	0	1.48473	0.2	0.266667	-0.52	0.856667	0.4	0.2	1	0.6
103	closed skill exercise	75	2712	57	secondary	male	5	5	35	35	good	good	good	good	low	good	yes	none	rarely	14.62		1	0.6	0.8	1	1	0.4	0.2	0.4	0.6	1	1	0.8	1	0.8	0.506694	3.16797	4.6527	0.588274	1.48473	0.588274	0.8	0.333333	2.77667	0.886667	0.2	1	1	0.6
71	closed skill exercise	70	1965	76	secondary	male	6	6	35	35	very good	very good	excellent	very good	low	very good	no	none	rarely	20.81	37.6	1	0.2	0.6	0.8	0.9	0.8	0.8	1	1	0.8	1	0.8	1	1	1.48473	2.57969	3.16797	1.68324	3.16797	4.6527	0.533333	0.866667	2.41	3.16667	1	1	1	0.6
72	closed skill exercise	69	5598	76	third level	male	5	6	35	54	excellent	very good	excellent	very good	sufficient	very good	no	none	rarely	36.5	58.37	0.9	0.4	0.2	0.4	0.9	0.4	0.6	0.4	1	1	1	1	1	0.8	2.073	1.48473	2.073	2.073	2.57969	0.588274	0.333333	0.466667	1.87333	1.74667	1	0.8	1	1
73	closed skill exercise	68	3732	74	third level	male	6	6	60	60	very good	very good	excellent	excellent	sufficient	excellent	no	none	rarely	43.09	62.57	1	0.4	0.4	0.2	0.9	0.6	0.4	0.2	1	1	0.8	1	1	0.8	2.073	2.073	0	2.57969	2.073	0	0.333333	0.4	1.38	1.55	1	1	0.8	1
112	closed skill exercise	69	2931	66	secondary	female	6	7	54	84	good	good	fair	good	low	fair	yes	none	rarely			1	0.4	0	0	1	0	0	0	0.6	0.8	0.4	0.8	0.4	0.4	0	-1.48473	-2.57969	-2.073	-2.57969	-2.57969	0.133333	0	-1.35333	-2.41	1	1	0.2	0.4
113	closed skill exercise	68	1260	60	primary	female	8	6	80	60	very good	good	good	very good	low	good	yes	none	sometimes			0.6	0.2	0	0	0.2	0.2	0.2	0	0.4	0.4	0	0	0	0.2	-1.09497	-2.57969	-4.6527	-1.09497	-3.16797	-3.16797	0.0666667	0.133333	-2.77333	-2.47667	0.2	0.4	0.2	0.6
114	closed skill exercise	63	2910	90	postgraduate	female	8	7	80	77	excellent	very good	excellent	good	low	fair	yes	none	rarely			0.6	0	0	0	0.9	0	0	0	0.2	0.2	0.2	1	0	0.4	-3.16797	-3.16797	-3.16797	-3.16797	-4.6527	-2.57969	0	0	-3.17	-3.46667	0.4	0.4	0	0.2
115	open skilled exercise	68	3770	75	third level	male	6	6	60	60	very good	excellent	very good	good	sufficient	very good	no	none	rarely			0.9	0.6	0.2	0.8	1	0.6	0.6	0.8	1	1	1	1	1	1	2.57969	1.48473	3.16797	2.57969	2.57969	3.16797	0.533333	0.666667	2.41	2.77667	0.8	1	0.8	0.6
116	open skilled exercise	73	3625	77	secondary	female	6	5	54	35	very good	very good	very good	good	sufficient	very good	no	none	rarely			1	0.4	0.4	0.6	1	0.2	0.4	0.8	1	1	1	1	1	1	2.073	2.073	2.57969	1.48473	2.073	3.16797	0.466667	0.466667	2.24	2.24	0.6	0.8	0.8	1
200	open skilled exercise	69	4105	80	third level	female	7	7	77	77	very good	excellent	very good	good	sufficient	good	yes	none	rarely			1	0.2	0	0.4	1	0.6	0.6	1	1	0.6	0.8	0.6	1	1	1.48473	-2.073	0.588274	0.506694	2.57969	4.6527	0.2	0.733333	0	2.58	0.6	0.8	1	0.4
201	control	66	3132	82	secondary	male	6	6	54	54	very good	excellent	good	good	sufficient	very good	no	none	rarely			1	0	0	0	1	0	0	0.2	0.6	1	1	1	1	1	-2.073	0	0	0	0	1.48473	0	0.0666667	-0.69	0.493333	0.6	0.8	0.8	0.8
202	open skilled exercise	65	4518	81	third level	female	5	6	35	60	excellent	excellent	very good	very good	sufficient	very good	no	none	rarely			1	0.4	0.4	0.2	1	1	0.6	0.8	0.8	0.8	0.8	0.8	1	0.8	0.588274	0.588274	0	3.16797	2.57969	1.68324	0.333333	0.8	0.393333	2.47667	1	1	0.8	0.6
13	control	74	795	70	secondary	female	7	7	77	77	good	very good	very good	very good	low	very good	yes	psychiatric	rarely	8	13.21	1	1	0.8	1					1	1	1				4.6527	3.16797	4.6527				0.933333		4.15667
14	control	73	2145	72	secondary	female	8	8	96	96	very good	excellent	very good	very good	low	very good	no	none	rarely	12.86	20.98	1	1	1	1					1	1	1				4.6527	4.6527	4.6527				1		4.65
15	control	74	594	72	secondary	female	6	6	54	54	very good	excellent	very good	very good	inactivity	very good	yes	none	rarely	10.42	16.88	0.89	0.6	1	1					1	1	1				2.57969	4.6527	4.6527				0.866667		3.96
20	open skilled exercise	80	1059	65	third level	female	7	7	77	77	very good	very good	good	fair	low	very good	no	none	rarely	11.2	26.44	1	0.4	0.6	0.8					0.8	1	1				0.588274	2.57969	3.16797				0.6		2.11333
34	closed skill exercise	63	678	77	secondary	male	6	6	54	60	fair	excellent	very good	good	low	good	yes	none	rarely	12.36	15.99					1	0.2	0.4	0.2				1	0.8	1				1.48473	0.588274	1.48473		0.266667		1.18333
40	closed skill exercise	68	1773	71	secondary	female	7	7	70	70	good	excellent	very good	very good	low	good	no	none	rarely	15.41	26.92	1	1	1	1					1	1	1				4.6527	4.6527	4.6527				1		4.65
43	control	79	594	65	primary	male	6	6	60	60	very good	very good	very good	very good	inactivity	good	no	none	rarely	10.9	17.65	1	0.2	0.4	0.4					0.6	1	1				-0.588274	2.073	2.073				0.333333		1.18333
45	control	81	297	63	primary	male	6	5	54	40	excellent	excellent	very good	excellent	inactivity	excellent	no	none	rarely	3.55	45.77	1	0.6	0.4	0.6					1	1	1				2.57969	2.073	2.57969				0.533333		2.41
[truncated: 10 more columns]
